# Supplementary material for: Resin acids play key roles in shaping microbial communities during degradation of spruce bark
Source: Nat Commun. 2023 Dec 9;14:8171. doi: 10.1038/s41467-023-43867-y (PMC10710418; doi:10.1038/s41467-023-43867-y)
Supplement: Supplementary file 4 — Source Data File [file 41467_2023_43867_MOESM4_ESM.xlsx]

## Sheet: Figure 2A
Peakname	week	sample	mg/g bark
fatty acid	0	1	3.15127
resin acids	0	1	5.09239
sterols	0	1	1.95124
steryl esters	0	1	7.7834
triglyceerides	0	1	4.35332
fatty acid	0	3	4.77137
resin acids	0	3	6.58427
sterols	0	3	2.25143
steryl esters	0	3	14.5608
triglyceerides	0	3	11.7364
fatty acid	2	5	1.95842
resin acids	2	5	7.17273
sterols	2	5	3.01566
steryl esters	2	5	5.09573
triglyceerides	2	5	0.960328
fatty acid	2	6	1.68879
resin acids	2	6	6.00905
sterols	2	6	2.36735
steryl esters	2	6	4.04792
triglyceerides	2	6	0.747847
fatty acid	4	8	1.57249
resin acids	4	8	3.0836
sterols	4	8	2.639
steryl esters	4	8	3.91765
triglyceerides	4	8	0.605938
fatty acid	4	9	1.35933
resin acids	4	9	3.12344
sterols	4	9	2.90905
steryl esters	4	9	3.83537
triglyceerides	4	9	0.575989
fatty acid	8	11	1.01643
resin acids	8	11	1.8477
sterols	8	11	2.78322
steryl esters	8	11	2.42357
triglyceerides	8	11	0.325613
fatty acid	8	12	1.14224
resin acids	8	12	1.9115
sterols	8	12	3.11668
steryl esters	8	12	4.02201
triglyceerides	8	12	0.912585
fatty acid	12	14	0.846916
resin acids	12	14	1.13404
sterols	12	14	3.5493
steryl esters	12	14	1.90869
triglyceerides	12	14	0.273343
fatty acid	12	15	0.760247
resin acids	12	15	1.32637
sterols	12	15	2.14963
steryl esters	12	15	2.11836
triglyceerides	12	15	0.353797
fatty acid	16	17	0.712017
resin acids	16	17	1.13135
sterols	16	17	2.15315
steryl esters	16	17	1.73977
triglyceerides	16	17	0.283834
fatty acid	16	18	0.639336
resin acids	16	18	1.06115
sterols	16	18	2.01104
steryl esters	16	18	1.80858
triglyceerides	16	18	0.394013
fatty acid	20	20	0.718984
resin acids	20	20	1.08763
sterols	20	20	1.91336
steryl esters	20	20	3.14373
triglyceerides	20	20	1.43839
fatty acid	20	21	0.91819
resin acids	20	21	1.22234
sterols	20	21	3.16734
steryl esters	20	21	1.65692
triglyceerides	20	21	0.271882
fatty acid	24	23	0.573383
resin acids	24	23	0.956088
sterols	24	23	2.28211
steryl esters	24	23	2.54708
triglyceerides	24	23	0.996667
fatty acid	24	24	0.669352
resin acids	24	24	1.11478
sterols	24	24	1.99187
steryl esters	24	24	1.9447
triglyceerides	24	24	0.466779

## Sheet: Figure 2B
Sample name	Week	sample	Shannon
w0-sample3	0	3	3.1411
w0-sample1	0	1	3.19563
w2-s6	2	5	3.16999
w2-sample5	2	6	3.25216
w4-s9	4	9	3.07701
w4-s8	4	8	2.968
w8-s11	8	11	3.4195
w8-s12	8	12	3.40497
w12-s15	12	15	3.30002
w12-s14	12	14	3.39837
w16-s18	16	18	3.26841
w16-s17	16	17	3.19112
w20-s20	20	20	3.19578
w20-s21	20	21	3.25013
w24-s23	24	23	3.0185
w24-s24	24	24	3.14183

## Sheet: Figure 2C
Class	W0	barcode26 W0	barcode27 W02	barcode28 W02	barcode29 W04	barcode30 W04	barcode31 W08	barcode32 W08	barcode33 W12	barcode34 W12	barcode35 W16	barcode36 W16	barcode37 W20	barcode38 W20	barcode39 W24	barcode40 W24
Tremellomycetes	1.0751	1.00288	34.3454	29.0599	37.3007	40.4869	18.4216	22.1295	23.8031	21.6258	19.0697	22.2847	16.3051	22.4284	27.3873	19.8764
Leotiomycetes	12.8161	19.1858	3.5968	2.89783	7.39088	8.78836	16.3299	19.8678	23.6165	23.4575	31.4313	30.9718	34.1704	29.7293	30.5436	33.1559
Saccharomycetes	66.3535	62.0229	28.0876	29.2776	19.4738	12.5698	9.28106	11.8767	8.391	9.54445	6.75556	8.40685	7.54476	8.70257	8.51842	5.38457
Sordariomycetes	1.81444	2.48445	10.1006	9.59241	12.4605	16.381	14.7489	13.984	11.8239	12.2824	13.4717	10.5273	11.9832	15.5488	8.62323	11.2128
Eurotiomycetes	3.32417	3.48319	13.3786	19.4746	11.0449	11.8897	12.0774	8.40289	8.8621	11.1024	8.27778	8.25206	8.71469	7.49537	11.0237	12.1316
Agaricomycetes	11.1442	8.47278	0.215254	0.249568	0.306944	0.404869	2.14744	5.23086	6.70029	8.66547	11.6798	9.81912	11.7875	5.38378	8.33602	10.4212
Mucoromycetes	0.0321954	0.0620767	6.22598	5.8962	6.64775	5.13374	5.01293	5.69915	5.50187	4.62825	3.91313	3.42344	4.56011	5.60254	2.74407	4.33602
Atractiellomycetes	0.255263	0.311763	0.187579	0.106451	0.453348	0.885314	19.0349	8.90549	7.52446	5.1324	1.50101	2.70112	2.08439	1.63255	0.51697	0.985514
Cystobasidiomycetes	0.551921	0.602833	1.90961	1.49504	2.18899	1.98926	1.58996	1.70056	1.84203	1.5377	1.54242	1.60752	1.04422	1.112	0.622783	0.667919
Microbotryomycetes	0.464533	0.455229	1.0527	1.16623	1.30249	1.03377	0.885291	1.34733	1.264	1.37706	1.51818	1.23422	1.12938	1.48672	0.868671	1.10795
k__Fungi_SH1729152.09FU_KT958541_reps	0.541572	0.375219	0.767741	0.630426	0.246363	0.113363	0.113728	0.142302	0.120044	0.0848665	0.0383838	0.0546293	0.0669113	0.0597523	0.0796114	0.0545488
Mortierellomycetes	0.0770389	0.139328	0.0153753	0.0272041	0.0353389	0.0485843	0.102578	0.0898219	0.238071	0.222269	0.454545	0.264042	0.341653	0.412189	0.301314	0.379417
p__Basidiomycota_SH1923864.09FU_JF691127_reps	0.174775	0.147605	0.0112752	0.0130107	0.962228	0.107965	0.167246	0.402685	0.168466	0.134372	0.179798	0.0394545	0.15714	0.165078	0.0846501	0.106673
Dothideomycetes	1.00151	0.79734	0	0	0	0	0.0111498	0.0121108	0	0.0282888	0	0	0	0	0	0
p__Ascomycota_SH1561062.09FU_KJ804086_reps	0.0126482	0	0.0625263	0.0650533	0.0585616	0.021593	0.0178396	0.101933	0.0262282	0.0282888	0.089899	0.357114	0.0648837	0.0101275	0.0120929	0.0278805
Umbelopsidomycetes	0.0126482	0.0275896	0.0430509	0.0484943	0.12722	0.105266	0.0356792	0	0.0464037	0.0373817	0.0484848	0.0566526	0.0314281	0.064816	0.027209	0.043639
p__Ascomycota_SH1514019.09FU_UDB07492217_reps	0.027596	0.117256	0	0	0	0.0134956	0	0.0111016	0.0322808	0.111135	0.0161616	0	0.0141933	0	0.299299	0.107885
Orbiliomycetes	0.246065	0.188989	0	0	0	0	0.0222995	0.0797295	0.0252194	0	0	0	0	0.0344335	0.0110851	0
p__Ascomycota_SH1545565.09FU_UDB07337699_reps	0.020697	0.0137948	0	0	0	0.0107965	0	0	0	0	0.0121212	0	0	0.0435483	0	0
Lecanoromycetes	0.0183974	0.037246	0	0	0	0	0	0	0	0	0	0	0	0.016204	0	0

## Sheet: Figure 2D
Resin acid	week	sample	Extractive group	mg/g bark
Pimaric	0	1	resin acid	0.57692
Isopimaric	0	1	resin acid	0.749612
Dehydroabietic	0	1	resin acid	2.73515
Abietic	0	1	resin acid	0.310626
7-oxodehydroabietic	0	1	resin acid	0.448772
Pimaric	0	3	resin acid	0.675541
Isopimaric	0	3	resin acid	1.05026
Dehydroabietic	0	3	resin acid	3.32855
Abietic	0	3	resin acid	0.598211
7-oxodehydroabietic	0	3	resin acid	0.583443
Pimaric	2	5	resin acid	0.633891
Isopimaric	2	5	resin acid	1.04299
Dehydroabietic	2	5	resin acid	4.13231
Abietic	2	5	resin acid	0.205045
7-oxodehydroabietic	2	5	resin acid	0.77324
Pimaric	2	6	resin acid	0.516672
Isopimaric	2	6	resin acid	0.865832
Dehydroabietic	2	6	resin acid	3.51674
Abietic	2	6	resin acid	0.0995703
7-oxodehydroabietic	2	6	resin acid	0.695222
Pimaric	4	8	resin acid	0.286354
Isopimaric	4	8	resin acid	0.463486
Dehydroabietic	4	8	resin acid	1.44004
Abietic	4	8	resin acid	0.111577
7-oxodehydroabietic	4	8	resin acid	0.55823
Pimaric	4	9	resin acid	0.262172
Isopimaric	4	9	resin acid	0.329723
Dehydroabietic	4	9	resin acid	1.589
Abietic	4	9	resin acid	0.0383691
7-oxodehydroabietic	4	9	resin acid	0.768855
Pimaric	8	11	resin acid	0.117446
Isopimaric	8	11	resin acid	0.183515
Dehydroabietic	8	11	resin acid	0.696051
Abietic	8	11	resin acid	0.0916234
7-oxodehydroabietic	8	11	resin acid	0.713535
Pimaric	8	12	resin acid	0.111602
Isopimaric	8	12	resin acid	0.190551
Dehydroabietic	8	12	resin acid	0.710009
Abietic	8	12	resin acid	0.132591
7-oxodehydroabietic	8	12	resin acid	0.716865
Pimaric	12	14	resin acid	0.0640226
Isopimaric	12	14	resin acid	0.120629
Dehydroabietic	12	14	resin acid	0.289264
Abietic	12	14	resin acid	0.00913612
7-oxodehydroabietic	12	14	resin acid	0.626487
Pimaric	12	15	resin acid	0.0687237
Isopimaric	12	15	resin acid	0.0899675
Dehydroabietic	12	15	resin acid	0.295785
Abietic	12	15	resin acid	0.00866342
7-oxodehydroabietic	12	15	resin acid	0.928906
Pimaric	16	17	resin acid	0.0502158
Isopimaric	16	17	resin acid	0.0793435
Dehydroabietic	16	17	resin acid	0.22375
Abietic	16	17	fatty acid	0.00781279
7-oxodehydroabietic	16	17	resin acid	0.748617
Pimaric	16	18	resin acid	0.0458965
Isopimaric	16	18	resin acid	0.0618097
Dehydroabietic	16	18	resin acid	0.174116
Abietic	16	18	resin acid	0.00877038
7-oxodehydroabietic	16	18	resin acid	0.750728
Pimaric	20	20	resin acid	0.0411486
Isopimaric	20	20	resin acid	0.0641196
Dehydroabietic	20	20	resin acid	0.159389
Abietic	20	20	fatty acid	0.0120473
7-oxodehydroabietic	20	20	resin acid	0.791965
Pimaric	20	21	fatty acid	0.052463
Isopimaric	20	21	resin acid	0.0937309
Dehydroabietic	20	21	resin acid	0.195408
Abietic	20	21	resin acid	0.0151243
7-oxodehydroabietic	20	21	resin acid	0.841515
Pimaric	24	23	fatty acid	0.0348842
Isopimaric	24	23	resin acid	0.048844
Dehydroabietic	24	23	resin acid	0.117297
Abietic	24	23	resin acid	0.00995102
7-oxodehydroabietic	24	23	resin acid	0.730808
Pimaric	24	24	resin acid	0.0372118
Isopimaric	24	24	resin acid	0.0500184
Dehydroabietic	24	24	resin acid	0.160469
Abietic	24	24	resin acid	0.0106204
7-oxodehydroabietic	24	24	resin acid	0.83761

## Sheet: Figure 2E
Sample name	Week	sample	Shannon
w0-sample3	0	3	5.23832
w0-sample1	0	1	5.22264
w2-sample5	2	5	4.07867
w2-s6	2	6	3.99704
w4-s9	4	9	4.42137
w4-s8	4	8	4.64173
w8-s11	8	11	4.61734
w8-s12	8	12	4.58192
w12-s15	12	15	4.80352
w12-s14	12	14	4.8278
w16-s18	16	18	4.52399
w16-s17	16	17	4.30697
w20-s21	20	21	4.69428
w20-s20	20	20	5.1303
w24-s24	24	24	4.86767
w24-s23	24	23	4.97935

## Sheet: Figure 2F
Phylum	barcode01 W0	barcode02 W0	barcode03 W02	barcode04 W02	barcode05 W04	barcode06 W04	barcode07 W08	barcode08 W08	barcode09 W12	barcode10 W12	barcode11 W16	barcode12 W16	barcode13 W20	barcode14 W20	barcode15 W24	barcode16 W24
Proteobacteria	43.0891	48.2357	95.893	96.5894	86.6372	85.9087	76.8376	75.218	69.582	69.1283	73.1187	81.7409	81.8125	72.8923	66.0758	66.9959
Actinobacteriota	32.9492	32.202	0.279065	0.112162	5.00991	6.36326	9.77839	10.7087	14.8167	13.8653	14.5624	11.3033	10.5501	15.6969	22.9074	21.2611
Bacteroidota	9.99306	7.15563	1.60769	1.46992	4.07862	5.14665	8.01779	7.80615	9.48096	9.0509	7.80688	3.79151	4.02495	7.08839	7.80029	7.96252
Acidobacteriota	1.383	1.752	2.0377	1.66325	3.42385	2.11525	3.27063	2.81397	2.06113	1.6961	1.23596	0.707939	0.519429	0.932848	0.868718	0.810361
Verrucomicrobiota	5.45447	3.46462	0.170247	0.165292	0.474774	0.299099	0.675295	0.99531	1.31031	1.18425	0.907413	0.869483	0.647422	1.3423	1.59979	1.27825
Patescibacteria	1.32996	1.03676	0	0	0	0.0700591	0.854838	1.85513	2.4099	4.60856	1.84924	1.36361	1.46012	1.16825	0.479159	1.03466
Planctomycetota	3.20251	3.89114	0	0	0	0.0215567	0.0562746	0.107695	0.339082	0.466522	0.481867	0.22331	0.985424	0.808885	0.268796	0.489593
Firmicutes	0.536472	0.470808	0	0	0.375646	0.0754483	0.509151	0.49505	0	0	0.012516	0	0	0	0	0
Cyanobacteria	1.08926	0.710313	0	0	0	0	0	0	0	0	0	0	0	0	0	0
Myxococcota	0.240698	0.43964	0.0122859	0	0	0	0	0	0	0	0	0	0	0.0112693	0	0
Armatimonadota	0.301893	0.167326	0	0	0	0	0	0	0	0	0.0250321	0	0	0.0363122	0	0.154354
Bdellovibrionota	0.189703	0.224741	0	0	0	0	0	0	0	0	0	0	0	0.0225386	0	0
Chloroflexi	0.157066	0.177168	0	0	0	0	0	0	0	0	0	0	0	0	0	0.0132648
Abditibacteriota	0.0713936	0.0574156	0	0	0	0	0	0	0	0	0	0	0	0	0	0
WPS-2	0	0.014764	0	0	0	0	0	0	0	0	0	0	0	0	0	0
Dependentiae	0.0122389	0	0	0	0	0	0	0	0	0	0	0	0	0	0	0

## Sheet: Figure 3
BinID	% read abundance
Bin1	4.32625
Bin10	1.72985
Bin11	4.28617
Bin12	0.774943
Bin13	0.675613
Bin14	9.46145
Bin15	19.2
Bin2	3.87456
Bin3	1.60997
Bin4	1.85275
Bin5	1.02997
Bin6	4.26035
Bin7	12.6517
Bin8	4.42205
Bin9	0.977554
unmapped	28.8

## Sheet: Figure 4E
bacterium	time (h)	sample	% abundance
PIA16	2	abietic acid	96.9793
PIA16	2	abietic acid	104.256
PIA16	8	abietic acid	46.4457
PIA16	8	abietic acid	44.2619
PIA16	13	abietic acid	0
PIA16	13	abietic acid	0
PIA16	24	abietic acid	0
PIA16	24	abietic acid	0
PIA16	5.5	abietic acid	74.7536
PIA16	5.5	abietic acid	60.6742
PIA16	2	protein concentration	38.8037
PIA16	5.5	protein concentration	33.895
PIA16	8	protein concentration	36.2202
PIA16	13	protein concentration	109.333
PIA16	24	protein concentration	97.4491
PIA16	2	protein concentration	45.5207
PIA16	5.5	protein concentration	44.229
PIA16	8	protein concentration	50.6878
PIA16	13	protein concentration	88.6652
PIA16	24	protein concentration	88.1485
PIA16	2	protein concentration	61.7968
PIA16	5.5	protein concentration	53.788
PIA16	8	protein concentration	55.0797
PIA16	13	protein concentration	76.2644
PIA16	24	protein concentration	80.398

## Sheet: Figure 4F
bacterium	time (h)	sample	% abundance
PIA16	0	dehydroabieitic acid	59.9145
PIA16	0	dehydroabieitic acid	111.004
PIA16	11.5	dehydroabieitic acid	20.7893
PIA16	11.5	dehydroabieitic acid	14.457
PIA16	24	dehydroabieitic acid	9.09059
PIA16	24	dehydroabieitic acid	9.4425
PIA16	6	dehydroabieitic acid	57.4778
PIA16	6	dehydroabieitic acid	47.2702
PIA16	0	protein concentration	33.3527
PIA16	0	protein concentration	23.4063
PIA16	6	protein concentration	47.9495
PIA16	6	protein concentration	58.4127
PIA16	11	protein concentration	74.5596
PIA16	11	protein concentration	72.8803
PIA16	24	protein concentration	80.5016
PIA16	24	protein concentration	82.8268

## Sheet: Figure S1A
week	type	sample	sugar	mg/g bark
0	blank	1	Arabinose	68.6535
0	blank	1	Galactose	28.8297
0	blank	1	Glucose	267.911
0	blank	1	Xylose	17.2399
0	blank	1	Mannose	16.8792
0	blank	1	Arabinose	72.5794
0	blank	1	Galactose	30.1003
0	blank	1	Glucose	258.11
0	blank	1	Xylose	16.0117
0	blank	1	Mannose	14.1639
0	blank	2	Arabinose	77.7223
0	blank	2	Galactose	29.828
0	blank	2	Glucose	272.378
0	blank	2	Xylose	17.5755
0	blank	2	Mannose	15.0545
0	blank	2	Arabinose	75.4925
0	blank	2	Galactose	31.0886
0	blank	2	Glucose	277.844
0	blank	2	Xylose	16.6805
0	blank	2	Mannose	14.4785
2	blank	3	Arabinose	72.1028
2	blank	3	Galactose	28.7291
2	blank	3	Glucose	284.783
2	blank	3	Xylose	17.2241
2	blank	3	Mannose	15.556
2	blank	3	Arabinose	70.4801
2	blank	3	Galactose	28.7045
2	blank	3	Glucose	274.818
2	blank	3	Xylose	17.4669
2	blank	3	Mannose	15.7326
2	blank	4	Arabinose	71.3026
2	blank	4	Galactose	27.2249
2	blank	4	Glucose	280.032
2	blank	4	Xylose	14.1586
2	blank	4	Mannose	12.7872
2	blank	4	Arabinose	68.8033
2	blank	4	Galactose	27.0984
2	blank	4	Glucose	269.053
2	blank	4	Xylose	14.8361
2	blank	4	Mannose	12.2664
4	blank	5	Arabinose	68.2219
4	blank	5	Galactose	24.7607
4	blank	5	Glucose	270.912
4	blank	5	Xylose	15.9653
4	blank	5	Mannose	14.5957
4	blank	5	Arabinose	68.7254
4	blank	5	Galactose	26.5574
4	blank	5	Glucose	271.709
4	blank	5	Xylose	15.8607
4	blank	5	Mannose	14.5697
4	blank	6	Arabinose	68.704
4	blank	6	Galactose	27.8344
4	blank	6	Glucose	275.711
4	blank	6	Xylose	15.8027
4	blank	6	Mannose	14.8579
4	blank	6	Arabinose	67.9482
4	blank	6	Galactose	26.0773
4	blank	6	Glucose	269.272
4	blank	6	Xylose	15.3783
4	blank	6	Mannose	13.2854
8	blank	7	Arabinose	69.7598
8	blank	7	Galactose	28.2207
8	blank	7	Glucose	279.98
8	blank	7	Xylose	16.4495
8	blank	7	Mannose	14.7679
8	blank	7	Arabinose	66.3405
8	blank	7	Galactose	26.3857
8	blank	7	Glucose	267.5
8	blank	7	Xylose	15.2138
8	blank	7	Mannose	12.8289
8	blank	8	Arabinose	66.7804
8	blank	8	Galactose	29.7697
8	blank	8	Glucose	281.332
8	blank	8	Xylose	16.9408
8	blank	8	Mannose	14.9383
8	blank	8	Arabinose	67.7759
8	blank	8	Galactose	26.99
8	blank	8	Glucose	274.586
8	blank	8	Xylose	15.7609
8	blank	8	Mannose	14.3645
12	blank	9	Arabinose	68.8276
12	blank	9	Galactose	27.9779
12	blank	9	Glucose	285.147
12	blank	9	Xylose	17.8922
12	blank	9	Mannose	15.0858
12	blank	9	Arabinose	64.7525
12	blank	9	Galactose	26.0355
12	blank	9	Glucose	274.394
12	blank	9	Xylose	16.0479
12	blank	9	Mannose	14.3193
12	blank	10	Arabinose	62.2272
12	blank	10	Galactose	27.3453
12	blank	10	Glucose	276.519
12	blank	10	Xylose	16.4495
12	blank	10	Mannose	13.7378
12	blank	10	Arabinose	66.6101
12	blank	10	Galactose	27.1854
12	blank	10	Glucose	287.682
12	blank	10	Xylose	15.8113
12	blank	10	Mannose	12.7608
16	blank	11	Arabinose	65.9522
16	blank	11	Galactose	27.2357
16	blank	11	Glucose	284.383
16	blank	11	Xylose	15.604
16	blank	11	Mannose	13.5738
16	blank	11	Arabinose	69.2188
16	blank	11	Galactose	27.9441
16	blank	11	Glucose	288.285
16	blank	11	Xylose	16.0362
16	blank	11	Mannose	13.2196
16	blank	12	Arabinose	63.9414
16	blank	12	Galactose	26.7182
16	blank	12	Glucose	273.876
16	blank	12	Xylose	14.0879
16	blank	12	Mannose	11.7834
16	blank	12	Arabinose	71.6779
16	blank	12	Galactose	27.3826
16	blank	12	Glucose	286.984
16	blank	12	Xylose	15.3943
16	blank	12	Mannose	12.693
24	blank	13	Arabinose	64.3478
24	blank	13	Galactose	28.6246
24	blank	13	Glucose	318.156
24	blank	13	Xylose	17.6003
24	blank	13	Mannose	13.7291
24	blank	13	Arabinose	64.9074
24	blank	13	Galactose	26.1322
24	blank	13	Glucose	297.74
24	blank	13	Xylose	15.6566
24	blank	13	Mannose	11.9066
24	blank	14	Arabinose	63.0435
24	blank	14	Galactose	26.8896
24	blank	14	Glucose	306.405
24	blank	14	Xylose	17.7258
24	blank	14	Mannose	14.8328
24	blank	14	Arabinose	62.9515
24	blank	14	Galactose	24.3353
24	blank	14	Glucose	289.887
24	blank	14	Xylose	15.1338
24	blank	14	Mannose	12.2283

[truncated: 30 more sheets: Figure S1B, Figure S1C, Figure S1D, Figure S1E, Figure S1F, Figure S2A, Figure S2B, Figure S2C, Figure S2D, Figure S2E, Figure S3A, Figure S3B, Figure S3C, Figure S3D, Figure S3E, Figure S3F, Figure S7A-B, Figure S8A, Figure S8B, Figure 8C …]
